# Supplementary material for: Genetic Downregulation of GABAB Receptors from Oligodendrocyte Precursor Cells Protects Against Demyelination in the Mouse Spinal Cord
Source: Cells. 2024 Dec 5;13(23):2014. doi: 10.3390/cells13232014 (PMC11640606; doi:10.3390/cells13232014)
Supplement: Supplementary file 1 [file cells-13-02014-s001.zip]

Archive with 2 entries (2 files):
- Minimal_data.xlsx
- Supplementary Materials.pdf
