# Supplementary material for: Genetic Downregulation of GABAB Receptors from Oligodendrocyte Precursor Cells Protects Against Demyelination in the Mouse Spinal Cord
Source: Cells. 2024 Dec 5;13(23):2014. doi: 10.3390/cells13232014 (PMC11640606; doi:10.3390/cells13232014)
Supplement: Supplementary file 1 [file cells-13-02014-s001.zip › Minimal_data.xlsx]

## Sheet: Content
Genetic down regulation of GABAB receptors from oligodendrocyte precursor cells provides a protective signal in mouse spinal cord demyelination
Gobbo et al.
	Figure 1. GABABR down regulation in OPCs does not affect oligodendrocyte-lineage cell proliferation but differentiation
		Panels:	C-D, F-I
	Figure 2. No changes of spinal white matter myelination after GABABR down regulation
		Panels:	C-D, F-I
	Figure 3. OPC-GABABR down regulation leads to reduced OPC density and unaltered mature oligodendrocyte density after cuprizone treatment
		Panels:	C-K
	Figure 4. OPC-GABABR cKD protects against cuprizone-induced myelin loss in the spinal cord
		Panels:	C-D, E-F, H-L
	Figure 5. Acute myelin loss upon lysolecithin incubation is reduced in OPC‐GABABR cKD mice
		Panels:	C
	Figure 6. GABABR cKD mice display aberrant calcium dynamics in OPCs with increased signal frequency and density but reduced spatial and temporal profile
		Panels:	C-D, E-H
	. Cuprizone-induced alterations in OPC Ca2+ signaling are reduced after OPC-GABABR down regulation
		Panels:	C-D, E-L
	Supplementary Figure S1. OPC-specific conditional knock-down of GABABRs
		Panels:	C-D, F-G
	Supplementary Figure S2. Early tamoxifen administration results in increased number of recombined mature oligodendrocytes
		Panels:	D-E
	Supplementary Figure S3. GFP- OPC and mature oligodendrocyte cell density is unaffected in cKD mice
		Panels:	B-C
	Supplementary Figure S4. Effect of OPC GABABR down regulation on cell density of non-recombined oligodendrocyte-lineage cells upon cuprizone treatment
		Panels:	B-E
	Supplementary Figure S5. No glial response in terms of astroglial GFAP expression or microglia number in the spinal cord after cuprizone treatment
		Panels:	C-F
	Supplementary Figure S6. Acute LPC incubation induces strong glial response in the white matter of the spinal cord of control and cKD mice
		Panels:	C-D

## Sheet: Figure 1
Figure 1. GABABR deletion in OPCs does not affect oligodendrocyte‐lineage cell proliferation and differentiation in the spinal cord
Panels:	C-D, F-I
C	Pα+GFP+ (103 mm-3)
							mean	SEM
	ctrl gm	48.0492	41.3223	41.3223	43.2442		43.4845	1.58756
	cKO gm	33.6344	32.6734	44.2052	46.1272		39.1601	3.49528
	ctrl wm	60.5419	31.7124	37.4783	47.0882		44.2052	6.30159
	cKO wm	63.4249	45.1662	50.9321	49.3305		52.2134	3.92973
D	MyRF+GFP+ (103 mm-3)
							mean	SEM
	ctrl gm	25.9465	15.3757	14.4147	28.8295		21.1416	3.65931
	cKO gm	16.3367	10.5708	12.4928	13.4538		13.2135	1.20123
	ctrl wm	14.4147	10.5708	6.72688	12.4928		11.0513	1.64119
	cKO wm	7.68786	3.84393	9.60983	5.44557		6.6468	1.26367
F	Ki67+GFP+ (102 mm-3)
							mean	SEM
	ctrl gm	21.8144	17.7968	10.6997	2.05958		13.0926	4.33641
	cKO gm	9.45135	4.01916	14.3556	12.9165		10.1857	2.29875
	ctrl wm	33.9637	37.194	20.3053	6.01711		24.37	7.12884
	cKO wm	16.6244	20.792	14.6269	30.6682		20.6779	3.56913
G	Ki67+GFP+/Ki67+ (%)
							mean	SEM
	ctrl gm	12.629	56.761	76.7257	49.7074		48.9558	13.3924
	cKO gm	38.7444	75.8459	55.5485	55.5116		56.4126	7.59044
	ctrl wm	14.8958	63.6911	43.327	11.1576		33.2679	12.427
	cKO wm	30.7576	28.6538	12.1799	50.9411		30.6331	7.94181
H	Pa+GFP+/GFP+ (%)
							mean	SEM
	ctrl gm	74.686	67.2009	62.2475	61.3534		66.3719	3.05515
	cKO gm	61.2727	72.2826	77.8555	78.7725		72.5458	4.02198
	ctrl wm	82.5926	61.8421	83.0616	75		75.6241	4.95151
	cKO wm	84.6154	93.9103	85.6977	88.5668		88.1975	2.07871
	MyRF+GFP+/GFP+ (%)
							mean	SEM
	ctrl gm	38.5024	24.8932	21.5909	41.1654		31.538	4.86731
	cKO gm	28.6667	23.4601	22.1445	23.3108		24.3955	1.45377
	ctrl wm	19.2593	21.0526	14.8551	18.5897		18.4392	1.30292
	cKO wm	10.2564	8.01282	12.9651	9.90338		10.2844	1.02031
I	Mrf+GFP+/Pa+GFP+
							mean	SEM
	ctrl gm	0.515524	0.370429	0.346856	0.670956		0.4759	0.07494
	cKO gm	0.467854	0.324561	0.284431	0.295926		0.3432	0.0424
	ctrl wm	0.233184	0.340426	0.178844	0.247863		0.2501	0.03357
	cKO wm	0.121212	0.0853242	0.151289	0.111818		0.1174	0.01361

## Sheet: Figure 2
Figure 2. GABABR cKO mice do not differ from control mice in terms of spinal white matter myelination
Panels:	C-D, F-I
C	MBP F.I. (a.u.)
							mean	SEM
	ctrl wm	10.188	8.019	11.548	13.787		10.89	1.21
	cKO wm	9.193	12.322	9.357	7.101		9.493	1.074
D	MBP coverage (%)
							mean	SEM
	ctrl wm	81.6668	86.7823	89.3948	87.9878		86.4579	1.6839
	cKO wm	73.8898	92.469	90.6651	75.9267		83.2376	4.84094
F	axon number (104mm-2)
							mean	SEM
	ctrl wm	1.78703	1.63795	1.52827	1.53678		1.6225	0.060233
	cKO wm	1.87241	1.98607	1.8234	1.54199		1.80597	0.0943571
G	avg. axon diameter (µm)
							mean	SEM
	ctrl wm	1.40268	1.11475	1.18885	1.12725		1.20839	0.0667594
	cKO wm	1.06732	1.03828	1.14769	1.1399		1.0983	0.0269753
H	avg. MBP area (r.u.)
							mean	SEM
	ctrl wm	2.33575	2.35144	2.27223	2.29176		2.3128	0.018503
	cKO wm	2.56906	2.49302	2.34991	2.32392		2.43398	0.0583906
I	bin center	count (%)
		ctrl wm	cKO wm
	1	0	0
	1.5	3.75	3.16456
	2	40.625	24.6835
	2.5	39.375	39.2405
	3	12.5	25.9494
	3.5	3.125	5.6962
	4	0.625	1.26582

## Sheet: Figure 3
Figure 3. Cuprizone differentially affects oligodendrocyte‐lineage cells in the spinal cord of control and OPC‐GABABR cKO mice
Panels:	C-K
C	Pα+GFP+ (103 mm-3)
							mean	SEM
	ctrl wm	58.9403	51.2524	46.1272	41.6426		49.4906	3.71152
	cKO wm	33.6344	33.6344	36.5174	45.1662		37.2381	2.72867
D	Pα+GFP+ relative density
							mean	SEM
	ctrl wm	1.33334	1.15943	1.04348	0.942034		1.11957	0.0839615
	cKO wm	0.644177	0.644177	0.699392	0.865038		0.713196	0.0522603
E	MyRF+GFP+ (103 mm-3)
							mean	SEM
	ctrl wm	7.68786	7.68786	8.96918			8.11497	0.427104
	cKO wm	6.72688	7.68786	8.64885	4.80492		6.96713	0.820596
F	MyRF+GFP+ relative density
							mean	SEM
	ctrl wm	0.695671	0.695671	0.811617			0.73432	0.0386484
	cKO wm	1.04341	1.19247	1.34153	0.745295		1.08068	0.127283
G	Ki67+GFP+ (102 mm-3)
							mean	SEM
	ctrl wm	46.7242	28.0054	8.22793	39.3232		30.5702	8.38313
	cKO wm	15.7238	26.0271	14.9417	14.1923		17.7212	2.78621
H	Ki67+GFP+ relative density
							mean	SEM
	ctrl wm	2.20709	1.32288	0.38866	1.8575		1.44403	0.395991
	cKO wm	0.760341	1.25856	0.722517	0.68628		0.856925	0.13473
I	Pa+GFP+/GFP+ (%)
							mean	SEM
	ctrl wm	90.2778	76.8678	81.3793	64.6635		78.2971	5.33038
	cKO wm	80.5556	83.4091	81.8512	89.881		83.9242	2.06949
	MyRF+GFP+/GFP+ (%)
							mean	SEM
	ctrl wm	11.1111	11.0632	16.8966	27.1635		16.5586	3.79091
	cKO wm	13.8889	19.0909	15.5172	10.119		14.654	1.86151
J	Mrf+GFP+/Pa+GFP+
							mean	SEM
	ctrl wm	0.130435	0.15	0.194444	0.215385		0.172566	0.0195712
	cKO wm	0.2	0.228571	0.236842	0.206383		0.217949	0.00878315
K	Mrf+GFP+/Pa+GFP+ fold change
							mean	SEM
	ctrl wm	0.521531	0.59976	0.777467	0.861194		0.689988	0.0782533
	cKO wm	1.70358	1.94695	2.01739	1.75795		1.85647	0.0748139

## Sheet: Figure 4
Figure 4. OPC‐GABABR cKO protects against cuprizone‐induced myelin loss in the spinal cord
Panels:	C-D, E-F, H-L
C	MBP F.I. (a.u.)
							mean	SEM
	ctrl wm	9.315	7.721	6.137	8.005		7.795	0.6525
	cKO wm	8.491	11.388	9.604	6.907		9.098	0.9429
D	MBP F.I. fold change (r.u.)
							mean	SEM
	ctrl wm	0.855726	0.709292	0.563778	0.735382		0.716	0.05994
	cKO wm	0.894425	1.19959	1.01167	0.72757		0.9583	0.09932
E	MBP coverage (%)
							mean	SEM
	ctrl wm	70.4589	73.1069	50.8225	66.3576		65.1865	4.98519
	cKO wm	70.4702	88.3445	79.8752	55.5466		73.5591	7.02669
F	MBP coverage fold change (r.u.)
							mean	SEM
	ctrl wm	0.862761	0.842417	0.568518	0.754168		0.757	0.06709
	cKO wm	0.95372	0.955395	0.880992	0.731582		0.8804	0.05256
H	axon number (104mm-2)
							mean	SEM
	ctrl wm	1.6805	1.95423	1.45277	1.71757		1.70127	0.102647
	cKO wm	1.55083	1.64069	1.79513	1.58286		1.64238	0.0542062
I	avg. axon diameter (µm)
							mean	SEM
	ctrl wm	1.19833	1.10038	1.15502	1.10644		1.14004	0.0229568
	cKO wm	1.1966	1.2072	1.18751	1.31962		1.22773	0.0308925
J	avg. MBP area (r.u.)
							mean	SEM
	ctrl wm	2.10998	2.25024	2.16317	2.11597		2.15984	0.032396
	cKO wm	2.47449	2.41824	2.34801	2.25601		2.37419	0.0471294
K	avg. MBP area fold change (r.u.)
							mean	SEM
	ctrl wm	0.903339	0.956962	0.952003	0.923294		0.9339	0.0126
	cKO wm	0.96319	0.970005	0.999193	0.970776		0.9758	0.007985
L	bin center	count (%)
		ctrl wm	cKO wm
	1	0	0
	1.5	17.5325	5.59441
	2	33.1169	38.4615
	2.5	27.2727	38.4615
	3	20.1299	12.5874
	3.5	1.2987	3.4965
	4	0.649351	1.3986

## Sheet: Figure 5
Figure 5. Acute myelin loss upon lysolecithin incubation is reduced in OPC‐GABABR cKO mice
Panels:	C
C	MBP F.I. (a.u.)
						mean	SEM
	ctrl dwm	8.3545	8.74778	9.1505		8.75093	0.22979
	cKO dwm	9.29193	8.87417	9.16002		9.10871	0.123297
	ctrl dwm + LPC	7.74025	7.92253	7.48054		7.71444	0.128243
	cKO dwm + LPC	8.35518	8.31422	8.57206		8.41382	0.0800008

## Sheet: Figure 6
Figure 6. GABABR cKO mice display aberrant calcium dynamics in OPCs with increased signal frequency and density but reduced spatial and temporal profile
Panels:	C-D, E-H
C	signal density (10-2µm-2min-1)
							mean	SEM
	ctrl wm	10.096	21.61	26.505	12.891		17.7755	3.80505
	cKO wm	51.356	70.025	52.009			57.7967	6.11707
D	ROA density (10-3µm-2min-1)
							mean	SEM
	ctrl wm	30.66	23.64	25.03	17.31		24.16	2.74165
	cKO wm	38.38	37.55	26.7			34.21	3.76264
E	signal frequency (min-1)
							mean	SEM
	ctrl wm	1.94097	5.0834	4.0785	4.34856		3.86286	0.674893
	cKO wm	5.60607	7.00757	6.24351			6.28572	0.405129
F	ROA area (µm2)
							mean	SEM
	ctrl wm	102.609	111.843	69.3647	47.3654		82.7956	14.9221
	cKO wm	28.6522	47.9987	29.1358			35.2622	6.36977
G	signal amplitude (ΔF/F0)
							mean	SEM
	ctrl wm	0.301353	0.371197	0.345357	0.224016		0.310481	0.0322262
	cKO wm	0.240633	0.343314	0.314595			0.299514	0.0305855
H	signal duration (s)
							mean	SEM
	ctrl wm	7.91013	3.47763	4.50051	4.04795		4.98406	0.997552
	cKO wm	3.09447	3.13445	3.289			3.17264	0.0593122

## Sheet: Figure 7
Figure 7. Cuprizone‐induced alterations in OPC Ca2+ signaling are reduced in OPC‐GABABR cKO mice
Panels:	C-D, E-L
C	signal density (10-2µm-2min-1)
							mean	SEM
	ctrl wm	24.468	27.8055	52.3153	61.0345		41.4059	9.01923
	cKO wm	102.169	80.3503	81.88			88.1332	7.0319
D	signal density fold change (r.u.)
							mean	SEM
	ctrl wm	1.3765	1.56426	2.94311	3.43363		2.329	0.5074
	cKO wm	1.76774	1.39022	1.41669			1.525	0.1217
E	ROA density (10-3µm-2min-1)
							mean	SEM
	ctrl wm	27.12	42.97	38.17	40.05		37.0775	3.46293
	cKO wm	47.14	57.02	57.29			53.8167	3.33924
F	ROA density fold change (r.u.)
							mean	SEM
	ctrl wm	1.12252	1.77856	1.57988	1.6577		1.53466	0.143333
	cKO wm	1.37796	1.66676	1.67466			1.57313	0.0976101
G	signal frequency (min-1)
							mean	SEM
	ctrl wm	4.44608	3.44647	6.13646	5.91796		4.98674	0.635989
	cKO wm	7.63091	6.41771	5.93722			6.66195	0.503946
H	signal frequency fold change (r.u.)
							mean	SEM
	ctrl wm	1.15098	0.892206	1.58858	1.53202		1.29095	0.164642
	cKO wm	1.21401	1.021	0.944557			1.05985	0.0801733
I	ROA area (µm2)
							mean	SEM
	ctrl wm	29.6377	57.0433	86.0631	28.7109		50.3637	13.5937
	cKO wm	20.9506	51.3518	48.5659			40.2894	9.7028
J	ROA area fold change (r.u.)
							mean	SEM
	ctrl wm	0.357962	0.688965	1.03946	0.346768		0.6083	0.1642
	cKO wm	0.594138	1.45628	1.37728			1.143	0.2752
K	signal amplitude (ΔF/F0)
							mean	SEM
	ctrl wm	0.264476	0.386444	0.398381	0.23202		0.320331	0.0422111
	cKO wm	0.258233	0.369436	0.321487			0.316385	0.032203
L	signal duration (s)
							mean	SEM
	ctrl wm	3.54456	6.53541	3.33672	3.25059		4.16682	0.791937
	cKO wm	2.39725	2.95883	3.69515			3.01708	0.375801

## Sheet: Supplementary Figure S1
Suppl. Figure 1. OPC‐specific conditional knock‐out of GABABRs
Panels:	C-D, F-G
C	relative mRNA level
	CSPG4
									mean	SEM
	sorted	1.05535	0.893632	0.60576	1.44526				1	0.175132
	flow	0.272893	0.344933	0.391341					0.336389	0.0344588
	PDGRFA
									mean	SEM
	sorted	14.6592	15.9469	7.127	12.143	9.97239			11.9697	1.58938
	flow	0.724773	0.696183	0.136766	1.27191	1.28138			0.822202	0.213105
	AQP4
									mean	SEM
	sorted	1.06512	1.56962	2.1229	0.960843	0.761877			1.29607	0.245921
	flow	3.89924	3.67202	2.48016	4.25083	3.48917			3.55828	0.297987
	ITGAM
									mean	SEM
	sorted	0.650928	0.488939	2.88173	0.607479	1.49088			1.22399	0.451006
	flow	22.4538	20.2554	23.6158	20.0007				21.5814	0.873532
D	relative GABBR1 mRNA level
									mean	SEM
	ctrl wm	0.939583	0.837565	1.22285	1.37693	0.614377	1.00869		1	0.111139
	cKO wm	0.933479	0.603172	0.690166	0.391029	0.536357			0.630841	0.0900865
F	Pα+GFP+/Pa+ (%)
									mean	SEM
	ctrl gm	88.2759	81.0345	67.0588	100				84.0923	6.89231
	cKO gm	90.0219	87.4178	91.6193	96.5517				91.4027	1.92236
	ctrl wm	77.5	97.619	81.2937	72.894				82.3267	5.37894
	cKO wm	85.1449	90	74.4828	78.1053				81.9332	3.4827
G	MyRF+GFP+/MyRF+ (%)
									mean	SEM
	ctrl gm	6.79522	5.69488	5.16136	7.54121				6.29817	0.536074
	cKO gm	5.75489	5.12912	6.45171	5.02992				5.59141	0.328609
	ctrl wm	4.27516	2.75266	0.909091	2.8125				2.68735	0.6894
	cKO wm	5.66086	2.25634	2.90629	1.51231				3.08395	0.904942

## Sheet: Supplementary Figure S2
Suppl. Figure 2. Earlier tamoxifen administration results in increased recombination of mature oligodendrocytes
Panels:	D-E
B	Pa+GFP+Olig2+/Olig2+ (%)
						mean	SEM
	1w gm	5.78873	6.10595	3.61799		5.17089	0.781832
	4w gm	10.759	9.58666	7.9588		9.43482	0.81191
	1w wm	10.0314	7.56212	6.01523		7.86959	1.16952
	4w wm	7.67389	11.7743	7.9608		9.13633	1.32158
C	CC1+GFP+Olig2+/Olig2+ (%)
						mean	SEM
	1w gm	43.7274	45.2877	45.2794		44.7648	0.518736
	4w gm	24.5359	18.6792	18.3006		20.5053	2.0183
	1w wm	42.6914	45.3618	37.6512		41.9015	2.26065
	4w wm	30.0224	19.8556	24.6073		24.8284	2.93701
D	Pa+GFP+Olig2+/GFP+ (%)
						mean	SEM
	1w gm	10.22	11.4549	7.18069		9.61855	1.26999
	4w gm	26.2165	29.5714	26.7316		27.5065	1.04312
	1w wm	17.8097	13.8115	14.598		15.4064	1.22291
	4w wm	18.32	35.0248	25.162		26.1689	4.84848
	CC1+GFP+Olig2+/GFP+ (%)
						mean	SEM
	1w gm	83.2943	85.0664	89.8671		86.076	1.96342
	4w gm	65.0946	58.4587	67.0707		63.5413	2.60454
	1w wm	75.3952	83.0129	82.0112		80.1398	2.38985
	4w wm	76.4762	59.5986	72.3969		69.4906	5.08421
E	CC1+GFP+Olig2+/Pa+GFP+Olig2+
						mean	SEM
	1w gm	7.55388	7.41698	12.5151		9.16198	1.67701
	4w gm	2.2805	1.94846	2.29942		2.17613	0.113963
	1w wm	4.25577	5.99856	6.25931		5.50455	0.628908
	4w wm	3.91229	1.68635	3.09106		2.89656	0.64989

[truncated: 4 more sheets: Supplementary Figure S3, Supplementary Figure S4, Supplementary Figure S5, Supplementary Figure S6]
